# Supplementary material for: Elexacaftor Mediates the Rescue of F508del CFTR Functional Expression Interacting with MSD2
Source: Int J Mol Sci. 2023 Aug 16;24(16):12838. doi: 10.3390/ijms241612838 (PMC10454486; doi:10.3390/ijms241612838)
Supplement: Supplementary file 1 [file ijms-24-12838-s001.zip]

Archive with 1 entries (1 files):
- ijms-2513438-supplementary.pdf
